# Supplementary material for: Risk Prediction for Gastric Cancer Using GWAS-Identifie Polymorphisms, Helicobacter pylori Infection and Lifestyle-Related Risk Factors in a Japanese Population
Source: Cancers (Basel). 2021 Nov 3;13(21):5525. doi: 10.3390/cancers13215525 (PMC8583059; doi:10.3390/cancers13215525)
Supplement: Supplementary file 1 [file cancers-13-05525-s001.zip]

Archive with 1 entries (1 files):
- cancers-1384330-supplementary.pdf
